# Supplementary material for: Preparation and Evaluation of Amorphous Solid Dispersions for Enhancing Luteolin’s Solubility in Simulated Saliva
Source: Polymers (Basel). 2022 Dec 29;15(1):169. doi: 10.3390/polym15010169 (PMC9824002; doi:10.3390/polym15010169)
Supplement: Supplementary file 1 [file polymers-15-00169-s001.zip]

Archive with 1 entries (1 files):
- polymers-2104940-supplementary.pdf
